# Supplementary material for: Efficient Optosensing of Hippuric Acid in the Undiluted Human Urine with Hydrophilic “Turn-On”-Type Fluorescent Hollow Molecularly Imprinted Polymer Microparticles
Source: Molecules. 2023 Jan 20;28(3):1077. doi: 10.3390/molecules28031077 (PMC9920520; doi:10.3390/molecules28031077)
Supplement: Supplementary file 1 [file molecules-28-01077-s001.zip]

Archive with 1 entries (1 files):
- molecules-2114803-supplementary.pdf
